# Supplementary material for: The selection of indicators from initial blood routine test results to improve the accuracy of early prediction of COVID-19 severity
Source: PLoS One. 2021 Jun 15;16(6):e0253329. doi: 10.1371/journal.pone.0253329 (PMC8208037; doi:10.1371/journal.pone.0253329)
Supplement: S1 Table — For gender, 0 represent female while 1 represent male; For Severity, 0 represent Mild-Moderate while 1 represent Severe-Critically Severe. (CSV) [file pone.0253329.s002.csv]

Gender	Age	WBC	LYMC	LYMPH	NEUT	NEU	NLR	Severity
0	40	2.85	0.54	18.9	2.03	70.9	3.76	0
0	47	2.01	0.64	32	1.22	60.5	1.91	0
0	50	15.5	0.87	5.6	13.91	89.8	15.99	0
1	45	2.66	0.99	37.2	1.34	50.4	1.35	0
1	56	3.47	0.92	26.5	2.12	60.9	2.3	0
0	40	3.15	0.97	30.8	2	63.5	2.06	0
0	54	2.89	1.71	59.3	0.78	27	0.46	0
0	22	3.43	1.25	36.4	1.73	50.5	1.38	0
1	53	9.44	1.51	16	6.76	71.6	4.48	0
1	53	6.42	2.21	34.5	2.21	3.58	1	0
1	58	5.52	3.01	54.6	2.09	37.9	0.69	0
0	43	7.95	1.09	13.7	6.46	81.3	5.93	0
0	42	6.96	1.48	21.3	5.03	72.3	3.4	0
0	47	5.14	0.59	11.4	4.35	84.8	7.37	0
0	52	5.52	0.8	14.3	4.43	79.6	5.54	0
1	51	6.21	2.14	34.5	3.24	52.2	1.51	0
1	57	6.52	1.62	24.9	4.37	67.1	2.7	0
1	50	7.55	1.27	16.8	5.72	75.9	4.5	0
1	21	4.47	1.68	37.5	2.43	54.4	1.45	0
1	30	10.51	2.14	20.4	7.28	69.3	3.4	0
0	55	3.58	1.03	28.8	2.22	61.9	2.16	0
0	56	4.19	1.75	41.8	2.07	49.4	1.18	0
0	56	3.03	1.24	41	1.53	50.3	1.23	0
0	40	3.62	0.73	20.3	2.77	76.2	3.79	0
1	26	8.58	1.62	18.9	6.61	77.1	4.08	0
0	34	5.13	1.05	20.4	3.43	66.8	3.27	0
0	48	2.7	0.79	29.4	1.75	64.8	2.22	0
1	39	5.23	1.16	22.2	3.38	65.6	2.91	0
0	49	6.49	1.33	20.5	4.6	70.8	3.46	0
0	38	8.6	2.05	23.8	6	69.8	2.93	0
0	24	6.99	2.17	31.1	4.2	60	1.94	0
0	49	4.13	0.54	13.1	3.11	75.4	5.76	0
0	53	6.41	2.26	35.3	3.47	54.1	1.54	0
1	29	4.92	1.62	32.9	2.8	56.8	1.73	0
1	49	5.99	2.14	35.7	3.38	56.3	1.58	0
1	37	5.38	1.64	30.5	3.23	60.1	1.97	0
0	53	4.8	1	20.9	3.44	71.6	3.44	0
0	43	6.55	1.82	27.8	4.47	68.2	2.46	0
1	20	10.35	1.7	16.4	6.5	62.8	3.82	0
1	60	5.28	0.55	10.4	4.13	78.4	7.51	0
1	48	3.94	1.44	36.5	2	50.8	1.39	0
0	41	6.77	1.64	24.2	4.54	67.1	2.77	0
0	49	4.3	0.64	14.8	3.09	71.9	4.83	0
0	54	5.32	1.57	29.5	3.42	64.28	2.18	0
0	49	4.8	0.64	14.8	3.09	71.9	4.83	0
1	35	6.08	1.85	30.4	3.53	3.53	1.91	0
1	28	5.3	2.31	43.5	2.41	45.5	1.04	0
0	58	2.47	1.55	62.9	0.48	19.3	0.31	0
0	57	7.17	1.98	27.6	4.63	64.5	2.34	0
0	48	4.58	1.33	29	2.62	57.2	1.97	0
0	54	5.33	1.93	36.2	2.86	53.7	1.48	0
1	28	10.5	2.21	21	7.58	72.2	3.43	0
0	56	7.29	1.79	24.6	5.2	71.2	2.91	0
1	56	4.52	1.07	23.6	2.86	63.4	2.67	0
0	50	5.82	1.22	20.9	4.13	71.1	3.39	0
1	51	4.19	1.46	34.9	2.28	54.5	1.56	0
1	46	6.23	1.89	30.3	3.54	56.7	1.87	0
0	60	5.96	2.24	37.6	3.02	50.7	1.35	0
0	39	8.63	2.13	24.7	6.09	70.6	2.86	0
0	40	5.02	1.46	29.1	3.27	65.1	2.24	0
0	40	7.44	1.03	13.8	5.85	78.6	5.68	0
0	38	4.27	1.37	32.1	2.56	59.9	1.87	0
0	51	6.7	1.21	18	5.03	75.2	4.16	0
0	51	6.69	1.16	17.4	5.14	76.7	4.43	0
1	37	8	2.09	25.9	5.41	67	2.59	0
1	56	7.09	1.78	25.1	4.71	66.4	2.65	0
1	45	6.86	0.88	12.8	5.71	83.2	6.49	0
0	43	8.25	0.56	6.8	7.42	89.9	13.25	1
1	56	9.93	0.29	2.9	9.29	93.6	32.03	1
0	53	8.1	0.63	7.8	7.35	90.7	11.67	1
0	42	7.97	0.7	8.8	6.67	84.8	9.53	1
0	53	5.72	0.81	14.2	4.32	75.6	5.33	1
0	47	9.16	0.64	7	8.14	88.8	12.72	1
1	40	7.4	1.63	22	5.2	70.3	3.19	1
0	58	7.79	0.85	10.9	6.54	84	7.69	1
1	57	7.96	0.59	7.4	6.89	86.6	11.68	1
0	58	8.11	0.39	4.8	7.61	93.9	19.51	1
1	48	18.12	0.96	5.3	16.02	88.4	16.69	1
1	59	5.55	0.9	16.2	4.43	79.9	4.92	1
0	49	3.86	0.58	15.1	3.02	78.2	5.21	1
0	60	19.47	1.56	8	16.41	84.3	10.52	1
1	57	6.27	0.88	14.3	4.15	66.1	4.72	1
1	51	6.92	1.63	23.5	4.67	67.5	2.87	1
0	50	3.96	0.98	24.7	2.52	63.7	2.57	1
0	57	5.19	0.98	18.8	3.94	76.2	4.02	1
1	57	9.94	1.11	11.2	8.07	81.2	7.27	1
0	47	5.89	1.46	24.3	3.88	65.9	2.66	1
1	49	7.22	2.17	30	4.08	56.7	1.88	1
1	38	3.72	0.77	20.8	2.7	72.5	3.51	1
1	50	5.52	0.73	13.2	4.33	78.6	5.93	1
0	59	3.18	0.72	22.5	2.05	64.5	2.85	1
0	47	8.13	1.67	20.5	5.72	70.4	3.43	1
0	41	6.01	1.43	23.8	3.93	65.3	2.75	1
0	38	3.71	0.88	23.7	2.49	67	2.83	1
0	50	3.77	0.52	13.9	3.06	81.16	5.88	1
1	47	3.44	0.97	28.3	2.12	61.6	2.19	1
1	21	6.22	1.08	17.4	4.57	73.5	4.23	1
1	48	4.09	0.89	21.7	2.79	68.1	3.13	1
1	49	11	1.25	11.4	8.19	74.4	6.55	1
1	44	8.13	1.05	12.9	6.44	79.1	6.13	1
1	49	6.57	1.27	19.3	3.83	58.3	3.02	1
0	31	9.18	3.13	34.1	5.3	57.8	1.69	1
1	57	6.52	1.62	24.9	4.37	67.1	2.7	1
1	50	7.55	1.27	16.8	5.72	75.9	4.5	1
0	70	3.53	0.87	24.7	2.51	71.2	2.89	1
0	71	10.5	0.27	2.6	9.85	93.8	36.48	1
0	66	11.16	0.48	4.3	10.23	91.7	21.31	1
1	81	8.77	0.45	5.1	7.96	90.8	17.69	1
1	62	8.99	3.25	36.2	4.85	53.9	1.49	1
0	62	6.77	0.57	8.4	5.98	88.4	10.49	1
1	62	7.21	0.97	13.4	5.39	74.8	5.56	1
1	86	3.45	0.94	27.3	2.23	64.9	2.37	1
0	96	5.8	2.22	38.3	2.95	50.8	1.33	1
0	84	11.61	0.67	5.8	10.67	91.9	15.93	1
1	62	7.29	1.79	24.6	4.78	65.4	2.67	1
1	87	3.34	0.95	28.4	1.93	57.7	2.03	1
0	85	4.96	0.61	12.3	4.03	81.2	6.61	1
1	69	5.66	1.32	23.3	3.67	64.8	2.78	1
0	78	5.7	1.6	16	3.62	67	2.26	1
0	83	7.79	1.06	13.6	6.3	80.9	5.94	1
1	65	2.98	0.35	11.6	2.54	85.4	7.26	1
1	65	5.8	0.46	7.9	5.01	86.5	10.89	1
0	63	5.77	1.08	18.7	4.05	70.2	3.75	1
0	82	3.22	0.47	14.7	2.65	82.4	5.64	1
1	80	5.9	0.8	13.6	4.45	75.3	5.56	1
0	73	3.37	0.74	22	2.24	66.4	3.03	1
1	65	4.69	0.97	20.7	3.24	69	3.34	1
0	72	4.53	1.2	26.6	2.82	62	2.35	1
0	72	4.34	1.03	23.8	2.88	66.2	2.8	1
1	85	5.85	0.78	13.4	4.47	76.3	5.73	1
0	68	5.18	0.75	14.4	4.09	79.2	5.45	1
1	74	4.6	0.94	20.4	3	65.3	3.19	1
0	68	3.17	1	31.6	1.91	60.2	1.91	1
0	76	6.68	0.77	11.6	5	74.7	6.49	1
0	63	3.83	0.73	19.1	2.5	65.2	3.42	1
1	62	3.96	0.59	14.8	3	75.9	5.08	1
0	68	6.66	0.51	7.6	5.65	84.9	11.08	1
0	85	6.2	0.83	13.4	4.79	77.25	5.77	1
0	75	8.14	1.73	21.2	5.86	72	3.39	1
0	84	9.24	0.68	7.4	7.87	85.17	11.57	1
1	84	8.64	0.4	4.6	7.8	90.3	19.5	1
1	77	8.75	0.5	5.7	7.46	85.2	14.92	1
1	75	6.37	0.64	10	5.56	87.28	8.69	1
0	61	3.52	0.75	21.2	2.67	75.9	3.56	1
0	63	4.87	0.95	19.5	3.73	76.5	3.93	1
1	76	4.06	0.61	15.6	2.96	72.9	4.85	1
0	77	7.88	1.65	20.9	5.36	68	3.25	1
0	62	4.12	1.28	31.1	2.58	62.4	2.02	1
1	77	5.69	0.76	13.3	4.53	79.6	5.96	1
1	62	3.1	0.88	28.4	1.84	59.3	2.09	1
0	63	3.53	0.54	15.3	2.69	76	4.98	1
1	97	6.58	1.43	21.8	4.52	68.6	3.16	1
0	84	3.56	0.84	23.7	2.45	68.2	2.92	1
1	84	1.8	0.57	31.5	1.07	59.44	1.88	1
0	77	3.72	1.62	43.5	1.66	44.62	1.02	1
0	69	4.87	0.96	19.8	3.44	70.7	3.58	1
1	65	8.49	1.32	15.6	6.73	79.3	5.1	1
0	76	3.18	0.8	25.3	2.13	66.9	2.66	1
0	62	7.58	1.42	18.7	5.63	74.4	3.96	1
0	69	11.38	0.67	5.9	10.45	91.8	15.6	1
0	83	5.59	0.86	15.3	4.34	77.8	5.05	1
1	65	7.81	0.54	6.9	6.92	88.7	12.81	1
0	57	12.39	0.69	5.6	11.48	92.6	16.64	1
1	56	8.24	0.49	6	7.52	91.2	15.35	1
0	50	12.77	1.34	10.5	10.56	82.69	7.88	1
1	38	7.01	1.37	19.6	4.92	70.18	3.59	1
1	31	15.52	1.57	10.1	13.26	85.5	8.45	1
0	57	7.11	2.08	29.3	4.91	69	2.36	1
1	59	12.07	0.35	2.9	10.94	90.6	31.26	1
0	53	3.4	0.64	18.7	2.42	71.5	3.78	1
0	57	3.11	1.03	33	1.79	57.8	1.74	1
0	58	11.3	0.59	5.2	10.5	92.9	17.8	1
1	58	15.08	0.86	5.7	13.62	90.4	15.84	1
1	52	2.55	0.8	31.5	1.58	61.8	1.98	1
1	67	12.33	0.68	5.5	10.78	87.4	15.85	1
0	80	5.59	0.59	10.5	4.67	83.54	7.92	1
1	62	3.36	1.15	34.3	1.76	52.4	1.53	1
1	62	2.75	0.64	23.3	1.91	69.6	2.98	1
0	80	8.92	0.87	9.8	7.59	85.1	8.72	1
1	64	6.49	0.62	9.6	5.31	81.8	8.56	1
1	81	10.51	0.63	6	9.54	90.7	15.14	1
1	80	6.27	0.42	6.7	5.34	85.3	12.71	1
0	68	6.75	1.19	17.6	4.98	73.9	4.18	1
0	73	3.21	0.57	17.7	2.33	72.8	4.09	1
0	66	8.43	0.78	9.2	7.06	83	9.05	1
1	86	26.66	0.61	2.3	25.49	95.6	41.79	1
0	74	11.13	0.12	1.1	10.72	96.3	89.33	1
1	78	10.56	0.29	2.7	9.74	92	33.59	1
1	67	12	0.97	8.1	10.38	86.5	10.7	1
1	68	16.65	0.12	0.7	15.93	95.7	132.75	1
0	70	14.47	0.81	5.6	12.59	87	15.54	1
1	66	3.09	1.79	57.9	0.88	28.5	0.49	1
1	85	14.58	1.02	7	12.7	87.1	12.45	1
1	65	3.15	0.98	31	1.94	61.7	1.98	1
0	77	9.17	0.57	6.2	8.15	88.9	14.3	1
1	71	14.68	0.25	1.7	13.96	95.1	55.84	1
